# Supplementary material for: Preclinical Evaluation of Sodium Selenite in Mice: Toxicological and Tumor Regression Studies after Striatum Implantation of Human Glioblastoma Stem Cells
Source: Int J Mol Sci. 2021 Sep 30;22(19):10646. doi: 10.3390/ijms221910646 (PMC8508933; doi:10.3390/ijms221910646)
Supplement: Supplementary file 1 [file ijms-22-10646-s001.zip]

Archive with 1 entries (1 files):
- ijms-1371328-supplementary.pdf
